# Supplementary material for: Clinical Aspects and Detection of Emerging Rickettsial Pathogens: A “One Health” Approach Study in Serbia, 2020
Source: Front Microbiol. 2022 Jan 26;12:797399. doi: 10.3389/fmicb.2021.797399 (PMC8825779; doi:10.3389/fmicb.2021.797399)
Supplement: Supplementary Table 1 — Information about the geographic distribution and age of enrolled patients and ticks collected from the patients, including tick species, developmental stage, tick attachment time, and information on the integrity of the tick specimen after removal. [file Table_1.XLSX]

## Sheet: Sheet1
Patient protocol number	Tick lab number	Tick species	Tick developmental stage	Number of ticks	Feeding period (h)	Tick damaged during removal	Age of the patient	Location	Municipality	District/Region
1/20	1-1/20	Dermacentor reticulatus	Adult - female	1	~96	NO	8	Novi Sad	Novi Sad	South Bačka District
8/20	8-1/20	Ixodes ricinus	Adult - female	1	>120	NO	69	Sremska Kamenica	Petrovaradin	South Bačka District
10/20	10-1/20	Ixodes ricinus	Adult - female	1	~48	NO	72	Rakovac	Beočin	South Bačka District
20/20	20-1/20	Ixodes ricinus	Adult - female	1	>120	NO	50	Velika Remeta, Fruška gora Mt	Irig	Srem District
28/20	28-1/20	Ixodes ricinus	Adult - female	1	~120	NO	42	Bocke	Novi Sad	South Bačka District
34/20	34-1/20	Ixodes ricinus	Adult - female	1	<12	NO	48	Beočin monastery, Fruška gora Mt	Beočin	South Bačka District
39/20	39-1/20	Ixodes ricinus	Adult - female	1	N/A	YES	39	Andrevlje, Fruška gora Mt	Beočin	South Bačka District
55/20	55-1/20	Ixodes ricinus	Nymph	1	~120	NO	35	Fruška gora Mt	N/A	N/A
72/20	72-1/20	Ixodes ricinus	Adult - female	1	~120	NO	59	Obrovac	Bačka Palanka	South Bačka District
74/20	74-1/20;-2/20	Ixodes ricinus	Adult - female; Nymph	2	~24 ; ~72	NO	65	Dublje	Bogatić	Mačva District
75/20	75-1/20; -2/20	Ixodes ricinus	Adult - female; Adult - female	2	<24	NO	70	Novi Sad	Novi Sad	South Bačka District
76/20	76-1/20	Ixodes ricinus	Adult - female	1	<24	NO	43	Novi Sad	Novi Sad	South Bačka District
80/20	80-1/20	Ixodes ricinus	Adult - female	1	<24	NO	26	Čerević, Fruška gora Mt	Beočin	South Bačka District
84/20	84-1/20	Ixodes ricinus	Adult - female	1	<24	NO	65	Novi Sad	Novi Sad	South Bačka District
95/20	95-1/20	Ixodes ricinus	Adult - female	1	<24	NO	74	Sremska Kamenica	Petrovaradin	South Bačka District
115/20	115-1/20	Ixodes ricinus	Adult - female	1	~96	NO	40	Novi Sad	Novi Sad	South Bačka District
118/20	118-1/20	Ixodes ricinus	Nymph	1	~96	NO	55	Novi Sad	Novi Sad	South Bačka District
124/20	124-1/20	Ixodes ricinus	Nymph	1	~48	NO	36	Grabovo, Fruška gora Mt	Beočin	South Bačka District
126/20	126-1/20	Ixodes ricinus	Nymph	1	N/A	YES	48	Fruška gora Mt	N/A	N/A
135/20	135-1/20	Ixodes ricinus	Nymph	1	~96	NO	39	Kisač	Novi Sad	South Bačka District
139/20	139-1/20	Ixodes ricinus	Adult - female	1	<24	NO	35	Popovica, Fruška gora Mt	Petrovaradin	South Bačka District
140/20	140-1/20	Ixodes ricinus	Adult - female	1	>120	NO	43	Šajkaš	Titel	South Bačka District
141/20	141-1/20	Ixodes ricinus	Nymph	1	<24	NO	59	Hopovo, Fruška gora Mt	Irig	Srem District
156/20	156-1/20	Ixodes ricinus	Adult - female	1	~48	NO	38	Popovica, Fruška gora Mt	Petrovaradin	South Bačka District
163/20	163-1/20	Ixodes ricinus	Adult - female	1	<12	NO	66	Tekije	Petrovaradin	South Bačka District
169/20	169-1/20	Ixodes ricinus	Adult - female	1	<12	NO	61	Novi Sad	Novi Sad	South Bačka District
173/20	173-1/20	Ixodes ricinus	Adult - female	1	<12	NO	38	Temerin	Temerin	South Bačka District
184/20	184-1/20	Ixodes ricinus	Adult - female	1	<12	NO	60	Grgeteg monastery, Fruška gora Mt	Irig	Srem District
186/20	186-1/20	Ixodes ricinus	Nymph	1	~72	NO	30	Valjevo	Valjevo	Kolubara District
212/20	212-1/20	Ixodes ricinus	Adult - female	1	N/A	YES	52	Vrdnik, Fruška gora Mt	Irig	Srem District
214/20	214-1/20	Ixodes ricinus	Adult - female	1	<12	NO	38	Torine	Petrovaradin	South Bačka District
231/20	231-1/20	Ixodes ricinus	Nymph	1	~72	NO	32	Novi Sad	Novi Sad	South Bačka District
240/20	240-1/20	Ixodes ricinus	Nymph	1	~48	NO	24	Fruška gora Mt	N/A	N/A
242/20	242-1/20	Rhipicephalus sanguineus	Adult - male	1	~48*	NO	58	Novi Sad	Novi Sad	South Bačka District
243/20	243-1/20	Ixodes ricinus	Adult - female	1	~72	NO	61	Nadalj	Srbobran	South Bačka District
248/20	248-1/20	Ixodes ricinus	Adult - female	1	~48	NO	22	Novi Sad	Novi Sad	South Bačka District
249/20	249-1/20	Ixodes ricinus	Nymph	1	<12	NO	39	Novi Sad	Novi Sad	South Bačka District
253/20	253-1/20	Ixodes ricinus	Adult - female	1	<12	NO	15	Rumenka	Novi Sad	South Bačka District
278/20	278-1/20	Ixodes ricinus	Adult - female	1	~48	NO	27	Stari Bečej	Bečej	South Bačka District
284/20	284-1/20	Dermacentor reticulatus	Adult - female	1	~72*	NO	44	Zmajevo	Vrbas	South Bačka District
285/20	285-1/20	Ixodes ricinus	Nymph	1	~48	NO	44	Hopovo, Fruška gora Mt	Irig	Srem District
288/20	288-1/20	Ixodes ricinus	Adult - female	1	N/A	YES	58	Đipša monastery, Fruška gora Mt	Šid	Srem District
225/20	225-1/20	Ixodes ricinus	Nymph	1	~48	NO	43	Bešenovačko Lake	Sremska Mitrovica	Srem District
292/20	292-1/20	Rhipicephalus sanguineus	Adult - female	1	~72*	NO	8	Irig, Fruška gora Mt	Irig	Srem District
326/20	326-1/20	Ixodes ricinus	Nymph	1	~48	NO	32	Viline vode, Fruška gora Mt	Petrovaradin	South Bačka District
331/20	331-1/20	Ixodes ricinus	Nymph	1	N/A	YES	50	Begeč	Novi Sad	South Bačka District
335/20	335-1/20	Ixodes ricinus	Nymph	1	~48	NO	39	Vrujci Spa	Mionica	Kolubara District
341/20	341-1/20	Ixodes ricinus	Adult - female	1	80	NO	31	Begeč	Novi Sad	South Bačka District
348/20	348-1/20	Ixodes ricinus	Adult - female	1	~48	NO	52	Sremska Kamenica	Petrovaradin	South Bačka District
350/20	351-1/20	Ixodes ricinus	Nymph	1	<24	NO	52	Banstol, Fruška gora Mt	Inđija	Srem District
354/20	354-1/20	Ixodes ricinus	Adult - female	1	>120	NO	42	Lugavčina	Smederevo	Podunavlje District
359/20	359-1/20	Ixodes ricinus	Nymph	1	<12	NO	34	Vlasinsko Lake	Surdulica	Pčinja District
361/20	361-1/20	Ixodes ricinus	Adult - female	1	~48	NO	69	Ledinci	Petrovaradin	South Bačka District
364/20	364-1/20	Ixodes ricinus	Adult - female	1	<12	NO	27	Ledinci	Petrovaradin	South Bačka District
372/20	372-1/20;-2/20	Ixodes ricinus	Adult - female; Adult - female	2	~48; ~72	NO	72	Vranje	Vranje	Pčinja District
374/20	374-1/20	Rhipicephalus sanguineus	Adult - female	1	~72	NO	64	Novi Sad	Novi Sad	South Bačka District
377/20	377-1/20	Ixodes ricinus	Adult - female	1	<12	NO	50	Stražilovo	Sremski Karlovci	South Bačka District
383/20	383-1/20	Ixodes ricinus	Nymph	1	<12	NO	37	Čortanovci	Inđija	Srem District
405/20	405-1/20	Ixodes ricinus	Nymph	1	~72	NO	41	Zaovinsko Lake	Bajina Bašta	Zlatibor District
412/20	412-2/20	Ixodes ricinus	Larvae	1	~48*	NO	9	Letenka, Fruška gora Mt	Sremska Mitrovica	Srem District
425/20	425-1/20	Ixodes ricinus	Nymph	1	<12	NO	44	Alibegovac, Fruška gora Mt	Petrovaradin	South Bačka District
426/20	425-1/20	Ixodes ricinus	Nymph	1	<24	NO	54	Golubac	Golubac	Braničevo District
427/20	427-1/20	Ixodes ricinus	Adult - female	1	~96	NO	76	Novi Sad	Novi Sad	South Bačka District
441/20	441-2/20	Ixodes ricinus	Adult - female	1	<12	NO	33	Aranđelovac	Aranđelovac	Šumadija District
442/20	442-1/20	Ixodes ricinus	Adult - female	1	<12	NO	53	Novi Sad	Novi Sad	South Bačka District
444/20	444-1/20	Ixodes ricinus	Adult - female	1	~96	NO	64	Fruška gora Mt	N/A	N/A
449/20	449-1/20	Ixodes ricinus	Nymph	1	<12	NO	27	Rtanj Mt	Boljevac	Zaječar District
454/20	454-1/20	Ixodes ricinus	Adult - female	1	N/A	YES	49	Fruška gora Mt	N/A	N/A
321/20	321-2/20	Ixodes ricinus	Nymph	1	~72	NO	62	Jazak, Fruška gora Mt	Irig	Srem District
472/20	472-1;-2/20	Ixodes ricinus	Nymph; Nymph	2	<24	NO	35	Dojkinac, Stara Mt	Pirot	Pirot District
481/20	481-1/20	Ixodes ricinus	Adult - female	1	>120	NO	64	Kać	Novi Sad	South Bačka District
370/20	370-1/20	Ixodes ricinus	Adult - female	1	120	NO	57	Sremski Karlovci	Sremski Karlovci	South Bačka District
495/20	495-1/20	Ixodes ricinus	Nymph	1	~24	NO	5	Vrujci Spa	Mionica	Kolubara District
127/20	127-2/20	Ixodes ricinus	Nymph	1	<12	NO	52	Novi Sad	Novi Sad	South Bačka District
556/20	556-1/20	Ixodes ricinus	Nymph	1	~48	NO	39	Čerević, Fruška gora Mt	Beočin	South Bačka District
563/20	563-1/20	Ixodes ricinus	Nymph	1	~48	NO	40	Rakovac	Beočin	South Bačka District
566/20	566-1/20	Ixodes ricinus	Adult - female	1	<12	NO	24	Iriški venac, Fruška gora Mt	Irig	Srem District
576/20	576-1/20	Ixodes ricinus	Nymph	1	<24	NO	38	Baraći	Mrkonjić Grad	Banja Luka Region (Bosnia & Herzegovina)
590/20	590-1/20	Ixodes ricinus	Adult - female	1	>120	NO	35	Trešnja Lake	Sopot	Belgrade
597/20	597-1/20	Ixodes ricinus	Nymph	1	~72	NO	6	Divčibare Mt	Valjevo	Kolubara District
631/20	631-1/20	Ixodes ricinus	Nymph	1	<12	NO	29	Brankovac, Fruška gora Mt	Beočin	South Bačka District
633/20	633-1/20	Ixodes ricinus	Nymph	1	~48	NO	50	Kneževo	Kneževo	Banja Luka Region (Bosnia & Herzegovina)
629/20	629-1;-2;-3;-4;-5/20	Ixodes ricinus	Larvae; Larvae; Larvae; Larvae; Larvae	5	~48*	NO	8	Ledinci	Petrovaradin	South Bačka District
648/20	648-1/20	Haemaphysalis punctata	Nymph	1	~72*	NO	29	Šašinci	Sremska Mitrovica	Srem District
293/20	293-1/20	Ixodes ricinus	Adult - female	1	<24	NO	32	Ledinačko Lake	Petrovaradin	Srem District
	Legend
	Tick species	Tick species infesting the patient
	Tick developmental stage	Development stage of the tick infesting the patient and sex in case of adult ticks
	Feeding period	Time elapsed between detection and removal of the tick as calculated using scutal and coxal indexes. * Feeding period was assessed by anamnesis
	Age of the patient	Age of the patient in years
	Location (Coordinates/Municipality/District)	Details of the location of where the ticks were identified by the patients
	Tick damaged during removal	If tick integrity was damaged at the moment of tick removal
